# Supplementary material for: Crosstalk between Breast Milk N-Acetylneuraminic Acid and Infant Growth in a Gut Microbiota-Dependent Manner
Source: Metabolites. 2023 Jul 13;13(7):846. doi: 10.3390/metabo13070846 (PMC10385641; doi:10.3390/metabo13070846)
Supplement: Supplementary file 1 [file metabolites-13-00846-s001.zip]

Archive with 1 entries (1 files):
- metabolites-2477292-supplementary.pdf
